# Supplementary material for: Transcranial Photosensitizer-Free Laser Treatment of Glioblastoma in Rat Brain
Source: Int J Mol Sci. 2023 Sep 5;24(18):13696. doi: 10.3390/ijms241813696 (PMC10530910; doi:10.3390/ijms241813696)
Supplement: Supplementary file 1 [file ijms-24-13696-s001.zip]

Archive with 1 entries (1 files):
- ijms-2557856-supplementary.pdf
